# Supplementary material for: Prospective evaluation of CAR-T cell therapy-related proteinuria and kidney dysfunction
Source: Clin Kidney J. 2025 Aug 27;18(10):sfaf270. doi: 10.1093/ckj/sfaf270 (PMC12498094; doi:10.1093/ckj/sfaf270)
Supplement: sfaf270_Supplemental_Files [file sfaf270_supplemental_files.zip]

Archive with 4 entries (4 files):
- FigS1a.eps
- FigS1b.eps
- FigS1c.eps
- SUPPLEMENTARY MATERIAL.docx
